# Supplementary material for: The Development and Evaluation of a Literature-Based Dietary Index for Gut Microbiota
Source: Nutrients. 2024 Apr 3;16(7):1045. doi: 10.3390/nu16071045 (PMC11013161; doi:10.3390/nu16071045)
Supplement: Supplementary file 1 [file nutrients-16-01045-s001.zip]

Archive with 1 entries (1 files):
- nutrients-2875045-supplementary.pdf
